# Supplementary material for: The metabolic function of pyruvate kinase M2 regulates reactive oxygen species production and microbial killing by neutrophils
Source: Nat Commun. 2023 Jul 17;14:4280. doi: 10.1038/s41467-023-40021-6 (PMC10352279; doi:10.1038/s41467-023-40021-6)
Supplement: Supplementary file 4 — Source data [file 41467_2023_40021_MOESM4_ESM.xlsx]

## Sheet: Figure 1a
Figure 1a
Pkm2 expression analysis in myeloid cells from the Immunological Genome Project (ImmGen) bulk-population RNA-seq database (Heng et al., 2008).
Public avaiable via the ImmGen Platform at: http://rstats.immgen.org/Skyline/skyline.html

## Sheet: Figure 1b
Figure 1b
Immunoblot analysis of PKM2 expression in BM-isolated neutrophils from wild-type (Pkm2fl/fl) and PKM2-deficient (Pkm2∆Lyz2) mice.
	PKM2				β-actin
60 KDa
				45 KDa

## Sheet: Figure 1c
Figure 1c
Immunoblot analysis of PKM2 conformational states in murine neutrophils after activation with Zy/op for 6 h using DSS cross-linking assay.
	PKM2 tetrameric							β-actin
240 KDa
							45 KDa
120 KDa
60 KDa

## Sheet: Figure 1e
Figure 1e
Immunoblot analysis of PKM2 expression in blood-isolated neutrophils from three healthy volunteers.
	PKM2
									β-actin
60 Kda								45 Kda

## Sheet: Figure 2a
Figure 2a
Phagocytosis of Zy/op-FITC (100 µg/mL) by wild-type (Pkm2fl/fl) and PKM2-deficient (Pkm2∆Lyz2) neutrophils determined by flow cytometry.
% of positive cells			MFI
Pkm2fl/fl	Pkm2∆Lyz2		Pkm2fl/fl	Pkm2∆Lyz2
69.8	66.4		6126	6147
66.7	70.7		6208	6333
77.5	67		6680	6548

## Sheet: Figure 2b
Figure 2b
Kinetic measurement of ROS production by wild-type and PKM2-deficient neutrophils activated with Zy/op								AUC of ROS production by wild-type and PKM2-deficient neutrophils activated with Zy/op
Time	Pkm2fl/fl Ctrl	Pkm2fl/fl Zy/op	Pkm2∆Lyz2 Ctrl	Pkm2∆Lyz2 Zy/op				Pkm2fl/fl Ctrl	Pkm2∆Lyz2 Ctrl	Pkm2fl/fl Zy/op	Pkm2∆Lyz2 Zy/op
0	0.05243	0.47186	0.02621	0.41944				0.026659	0.01729	3.84663	2.45272
70	0.02638	0.36925	0.07913	0.76488				0.012029	0.014208	3.9749	2.81793
140	0.02645	0.44963	0	0.37029				0.01149	0.014216	2.70286	2.26392
210	0	0.39616	0.02641	0.52821				0.013489	0.01191	2.76104	1.75612
280	0.05294	0.52942	0.07941	0.84707				0.010358	0.017767	3.01267	1.95067
350	0.07925	0.89813	0.02642	0.79247
420	0	0.81516	0.0263	1.34107
490	0.02612	0.70534	0.07837	0.86208
560	0.02594	1.19306	0	1.01151
630	0.05154	1.13385	0.07731	1.36577
700	0.05179	1.8646	0.0259	1.16537
770	0	1.60026	0.02581	1.4712
840	0.02581	2.03867	0.02581	2.01286
910	0.05191	3.16681	0	1.97277
980	0.05196	3.09174	0	1.97456
1050	0.07789	3.27136	0.02596	1.89531
1120	0.02623	3.33153	0.02623	2.1773
1190	0.05244	2.85777	0.02622	2.22854
1260	0.05244	3.93273	0.02622	2.46451
1330	0.0262	4.06031	0.0262	2.46238
1400	0.02627	3.2577	0.02627	2.54836
1470	0	4.50282	0.02633	2.65956
1540	0.05249	4.72414	0.07874	2.54579
1610	0.02639	4.88265	0	3.14073
1680	0.10541	4.69093	0.02635	2.79348
1750	0.02646	4.84257	0.05292	2.69914
1830	0.02643	4.70537	0.05287	3.64798
1900	0.05296	4.81893	0	3.0714
1970	0.02662	4.73887	0.05325	3.11487
2040	0	5.37567	0.05322	3.53942
2110	0.02655	5.04386	0.10619	3.29178
2180	0.02665	4.95731	0	3.83792
2250	0.07998	4.87888	0.05332	3.35923
2320	0.02668	4.88296	0.02668	3.38872
2390	0.02676	5.35276	0.02676	3.7737
2460	0.10656	4.7418	0	3.06352
2530	0.08019	4.62432	0.02673	3.50165
2600	0	4.80858	0.02671	3.17901
2670	0	4.98588	0.05361	3.6992
2740	0.05361	5.22717	0.08042	3.18992
2810	0.05374	5.32057	0.10749	3.76202
2880	0.05382	5.48953	0.02691	3.39059
2950	0.10748	4.43338	0.02687	2.90185
3020	0.13464	4.79326	0.08079	3.28527
3090	0	4.74248	0.10778	3.5838
3160	0.16124	5.05228	0.02687	3.00987
3230	0.02681	5.12072	0.02681	3.45849
3300	0.08103	4.67271	0.05402	2.89006
3370	0.02694	4.92931	0	2.93603
3440	0	4.60053	0.08071	3.33606
3510	0.05412	4.78954	0.02706	2.89537
3580	0.05406	5.10858	0	3.16246

## Sheet: Figure 2c
Figure 2c
ROS production by wild-type and PKM2-deficient neutrophils exposed to S. aureus (2 x 106) opsonized with serum.
Pkm2fl/fl Ctrl	Pkm2∆Lyz2 Ctrl	Pkm2fl/fl Zy/op	Pkm2∆Lyz2 Zy/op
0.230143	0.14644	1.13877	0.677017
0.290407	0.154347	1.95119	0.725143
0.216577	0.150463	1.81651	0.589007

## Sheet: Figure 2d
Figure 2d
Quantification of viable S. aureus recovered from lysates of wild-type and PKM2-deficient neutrophils after 2h.
Pkm2fl/fl	Pkm2∆Lyz2
1.10125	1.54
0.96375	1.49
0.8325	1.3975

## Sheet: Figure 2e
Figure 2e
ROS production by human neutrophils pre-treated with oxalate (3 mM) for 1h and then activated with Zy/op.								AUC of ROS production by human neutrophils pre-treated with oxalate (3 mM) for 1h and then activated with Zy/op.
Time	Vehicle-Ctrl	Oxalate-Ctrl	Vehicle-Zy/op	Oxalate-Zy/op				Vehicle-Ctrl Subject 1	Oxalate-Ctrl Subject 1	Vehicle-Zy/op Subject 1	Oxalate-Zy/op Subject 1	Vehicle-Ctrl Subject 2	Oxalate-Ctrl Subject 2	Vehicle-Zy/op Subject 2	Oxalate-Zy/op Subject 2	Vehicle-Ctrl Subject 3	Oxalate-Ctrl Subject 3	Vehicle-Zy/op Subject 3	Oxalate-Zy/op Subject 3	Vehicle-Ctrl Subject 4	Oxalate-Ctrl Subject 4	Vehicle-Zy/op Subject 4	Oxalate-Zy/op Subject 4
0	0.002613	0.002613	0	0				0.055485	0.058982	0.713198	0.486816	0.027298	0.035657	0.941612	0.413147	0.022355	0.025821	1.06	0.867726	0.018468	0.028199	0.987391	0.381915
70	0.00524	0.01048	0.01048	0.00524				0.034882	0.039178	0.693936	0.643362	0.04157	0.031254	0.95645	0.482261	0.01883	0.01896	1.087	0.675741	0.009909	0.01614	0.952677	0.250301
140	0.002649	0.002649	0	0.010594				0.031541	0.021515	0.819466	0.448175	0.030739	0.031847			0.019228	0.014799	1.541	0.835022	0.015373	0.014294	1.279	0.331273
210	0.005326	0	0.018643	0.00799				0.029424	0.026886	0.760042	0.447709					0.015842	0.016902		0.812643	0.010119	0.048444	0.861185	0.398337
280	0.005295	0	0.002648	0.013238												0.016977	0.015375
350	0.00265	0.007949	0.015899	0.010599
420	0.007964	0	0.03451	0.013273
490	0.007942	0.002647	0.05295	0.02118
560	0.00264	0.005281	0.08977	0.042245
630	0.005284	0	0.113599	0.081897
700	0.002641	0.002641	0.158436	0.116187
770	0	0.005281	0.176927	0.179568
840	0.002612	0	0.297727	0.193261
910	0.010458	0.002615	0.321593	0.230083
980	0	0.005219	0.472277	0.315721
1050	0.005211	0	0.469022	0.297047
1120	0.002619	0	0.667775	0.377096
1190	0.007863	0	0.568733	0.377408
1260	0.002627	0.005253	0.714426	0.459649
1330	0.002633	0.005267	0.787403	0.526691
1400	0.013161	0.005264	0.855462	0.560657
1470	0.010587	0.005294	0.812588	0.518786
1540	0.00792	0.00528	0.865872	0.586047
1610	0.0053	0.00795	0.948694	0.710196
1680	0.015936	0.002656	0.958843	0.685267
1750	0.010617	0	1.01655	0.644967
1830	0.005313	0.002656	0.982857	0.672062
1900	0.013316	0.005326	1.0147	0.72174
1970	0.005327	0.005327	1.16121	0.721758
2040	0.021317	0.007994	1.08449	0.828692
2110	0.005333	0.002666	1.17856	0.79726
2180	0.008052	0.008052	1.12453	0.74074
2250	0.002684	0.002684	1.157	0.781177
2320	0.010718	0.008039	1.15489	0.795828
2390	0.008041	0.00536	1.13105	0.825506
2460	0.010732	0.008049	1.07051	0.847818
2530	0.013487	0.005395	1.07356	0.830796
2600	0.016084	0.005361	1.12854	0.817588
2670	0.00812	0	1.08001	0.839108
2740	0.002686	0.010745	1.07983	0.803156
2810	0.002687	0.002687	1.02648	0.881377
2880	0.016134	0.008067	1.1455	0.806693
2950	0.013457	0.005383	1.04159	0.818198
3020	0.008138	0.013563	1.03076	0.851731
3090	0.005427	0.010854	0.968756	0.786945
3160	0.008094	0.021584	0.911911	0.849858
3230	0.01084	0.00542	1.05695	0.788643
3300	0.010802	0	0.926253	0.793931
3370	0.013514	0.008109	0.862206	0.813555
3440	0.005415	0.005415	0.893476	0.752686
3510	0.010855	0.005427	0.871098	0.76255
3580	0.01907	0.005448	0.817266	0.743712

## Sheet: Figure 2f
Figure 2f
ROS production by human neutrophils pre-treated with TEPP-46 (30 uM) for 1h and then activated with Zy/op.										AUC of ROS production by human neutrophils pre-treated with TEPP-46 (30 uM) for 1h and then activated with Zy/op.
Time	Vehicle-Ctrl	TEPP-46-Ctrl	Vehicle-Zy/op	TEPP-46-Zy/op						Vehicle-Ctrl Subject 1	TEPP-46-Ctrl Subject 1	Vehicle-Zy/op Subject 1	TEPP-46-Zy/op Subject 1	Vehicle-Ctrl Subject 2	TEPP-46-Ctrl Subject 2	Vehicle-Zy/op Subject 2	TEPP-46-Zy/op Subject 2	Vehicle-Ctrl Subject 3	TEPP-46-Ctrl Subject 3	Vehicle-Zy/op Subject 3	TEPP-46-Zy/op Subject 3	Vehicle-Ctrl Subject 4	TEPP-46-Ctrl Subject 4	Vehicle-Zy/op Subject 4	TEPP-46-Zy/op Subject 4
0	0.002613	0.007839	0	0.002613						0.02839	0.02187	1.279	1.227	0.018468	0.020261	0.987391	1.1	0.022537	0.018279	1.923	2.237	0.027561	0.022921	2.42	2.869
70	0.00524	0.00524	0.01048	0.00262						0.01744	0.01616	1.37	1.716	0.009909	0.012919	0.952677	1.295	0.012035	0.014467	2.926	2.851	0.013931	0.017027	2.621	3.559
140	0.002649	0.002649	0	0.002649						0.017429	0.017677	1.077	0.890841	0.015373	0.014478	0.861185	1.951	0.010201	0.015054	2.15	2.708	0.012099	0.016569	2.599	3.434
210	0.005326	0	0.018643	0						0.016718	0.01388	1.196	1.381	0.010119	0.019714	0.905817	1.271	0.012768	0.013173	1.971	2.124	0.013621	0.015069	2.342	2.622
280	0.005295	0.010591	0.002648	0						0.01857	0.016762	1.134	1.468					0.01161	0.014704	1.981	2.088	0.014167	0.018202	2.364	2.472
350	0.00265	0.0053	0.015899	0.023848
420	0.007964	0.005309	0.03451	0.018582
490	0.007942	0.002647	0.05295	0.047655
560	0.00264	0.010561	0.08977	0.063367
630	0.005284	0.005284	0.113599	0.095106
700	0.002641	0.002641	0.158436	0.145233
770	0	0.010563	0.176927	0.176927
840	0.002612	0.005223	0.297727	0.211543
910	0.010458	0.007844	0.321593	0.198708
980	0	0	0.472277	0.328767
1050	0.005211	0.005211	0.469022	0.38564
1120	0.002619	0.007856	0.667775	0.403283
1190	0.007863	0.005242	0.568733	0.469139
1260	0.002627	0.002627	0.714426	0.478035
1330	0.002633	0.0079	0.787403	0.634663
1400	0.013161	0.015793	0.855462	0.615933
1470	0.010587	0.002647	0.812588	0.706714
1540	0.00792	0.00264	0.865872	0.707481
1610	0.0053	0	0.948694	0.813545
1680	0.015936	0.010624	0.958843	0.873848
1750	0.010617	0.002654	1.01655	0.950198
1830	0.005313	0.002656	0.982857	1.04661
1900	0.013316	0.005326	1.0147	0.990728
1970	0.005327	0.013317	1.16121	1.14789
2040	0.021317	0.005329	1.08449	1.12713
2110	0.005333	0.002666	1.17856	1.27988
2180	0.008052	0	1.12453	1.28824
2250	0.002684	0.005369	1.157	1.37981
2320	0.010718	0.005359	1.15489	1.3505
2390	0.008041	0.00268	1.13105	1.2195
2460	0.010732	0	1.07051	1.36563
2530	0.013487	0.002697	1.07356	1.3379
2600	0.016084	0	1.12854	1.3135
2670	0.00812	0.002707	1.08001	1.35881
2740	0.002686	0.008058	1.07983	1.27323
2810	0.002687	0	1.02648	1.35162
2880	0.016134	0.002689	1.1455	1.39558
2950	0.013457	0.008074	1.04159	1.33765
3020	0.008138	0.005425	1.03076	1.24505
3090	0.005427	0.002714	0.968756	1.31067
3160	0.008094	0.010792	0.911911	1.28153
3230	0.01084	0	1.05695	1.27104
3300	0.010802	0	0.926253	1.27731
3370	0.013514	0.005406	0.862206	1.27844
3440	0.005415	0	0.893476	1.34563
3510	0.010855	0	0.871098	1.27544
3580	0.01907	0.008173	0.817266	1.29945

[truncated: 45 more sheets: Figure 2g, Figure 3b, Figure 3c, Figure 3e, Figure 3f, Figure 3g, Figure 3h, Figure 3i, Figure 3j, FIgure 3k, Figure 4a, Figure 4b, Figure 4c, Figure 4d, Figure 4e, Figure 4f, Figure 5b, Figure 5c, Figure 5d, Figure 5e …]
